# Supplementary material for: Actomyosin and CSI1/POM2 cooperate to deliver cellulose synthase from Golgi to cortical microtubules in Arabidopsis
Source: Nat Commun. 2023 Nov 17;14:7442. doi: 10.1038/s41467-023-43325-9 (PMC10656550; doi:10.1038/s41467-023-43325-9)
Supplement: Supplementary file 20 — Source Data [file 41467_2023_43325_MOESM20_ESM.xlsx]

## Sheet: Figure 1
Figure 1i
Figure 1i			Cell1	Cell2	Cell3	Cell4	Cell5	Cell6	Cell7	Cell8	Cell9	Cell10	Cell11
Golgi	Pearson coeff.		0.75	0.73	0.83	0.83	0.789	0.73	0.71	0.87	0.82	0.81	0.8
	Mander’s coeff.	STL2/CesA6	0.8	0.83	0.83	0.83	0.79	0.83	0.81	0.87	0.72	0.8	0.78
		CesA6/STL2	0.77	0.86	0.73	0.73	0.8	0.77	0.72	0.77	0.77	0.78	0.8
Dot in ROI	Pearson coeff.		0.7	0.76	0.63	0.53	0.6	0.57	0.62	0.47	0.67	0.48	0.6
	Mander’s coeff.	STL2/CesA6	0.56	0.53	0.63	0.63	0.59	0.63	0.61	0.67	0.6	0.68	0.54
		CesA6/STL2	0.45	0.43	0.43	0.43	0.39	0.43	0.31	0.47	0.4	0.4	0.34
t test
	Golgi Mander’s coeff.	Dot in ROI Mander’s coeff.
	STL2/CesA6 vs CesA6/STL2	STL2/CesA6 vs CesA6/STL2
P value	0.0454709	5.01967e-09
P value summary	ns	***
Significantly difference	No	Yes

## Sheet: Figure 2
Figure 2b, 2c,2d
Figure 2b		Process1	Process2	Process3	Process4	Process5	Process6	Process7	Process8	Process9	Process10	Process11	Process12	Process13	Process14	Process15	Process16	Process17	Process18	Process19	Process20	Process21	Process22	Process23	Process24	Process25	Process26	Process27	Process28	Process29	Process30	Process31	Process32	Process33	Process34	Process35	Process36	Process37	Process38	Process39	Process40	Process41	Process42
Maximal tail length	Successful rupture	1.5	3	0.8	0.9	1.6	2.6	0.4	0.9	0.7	1.3	0.7	1.3	0.8	2.7	1	1.6	0.85	1.1	1.4	1	1.5	1.4	1.4	1.1	3.8	2.4	1.2	3.2	1.4	0.7	0.7	0.9	2.2	1.9	0.4	0.7	1.2	2.1	1.9	0.4	0.93	0.7
	Tail-end retraction	0.7	0.6	0.6	0.8	1.4	0.6	1.6	0.6	1.1	1.5	0.7	0.7	0.9	0.6	0.9	1.1	0.7	0.7	1.4
	Golgi reversal	0.7	1.4	1.6	0.6	0.9	0.5	0.9	0.9	0.8	1
t test
	Successful rupture vs Tail-end retraction	Successful rupture vs Golgi reversal
P value	0.00157376	0.00820197
P value summary	***	**
Significantly difference	Yes	Yes
Figure 2c		Process1	Process2	Process3	Process4	Process5	Process6	Process7	Process8	Process9	Process10	Process11	Process12	Process13	Process14	Process15	Process16	Process17	Process18	Process19	Process20	Process21	Process22	Process23	Process24	Process25	Process26	Process27	Process28	Process29	Process30	Process31	Process32	Process33	Process34	Process35	Process36	Process37	Process38	Process39	Process40	Process41	Process42
Tail-stretching time	Successful rupture	45	5	40	25	15	10	20	30	40	20	5	30	15	15	20	25	30	50	40	15	15	20	50	10	20	15	5	20	15	10	20	5	40	15	5	15	15	35	5	10	10	5
	Tail-end retraction	10	20	15	20	10	10	5	15	15	10	10	5	10	5	10	10	10	25	5
	Golgi reversal	10	15	20	5	30	10	30	40	30	5
t test
	Successful rupture vs Tail-end retraction	Successful rupture vs Golgi reversal
P value	0.000478841	0.850734
P value summary	***	ns
Significantly difference	Yes	No
Figure 2d		Process1	Process2	Process3	Process4	Process5	Process6	Process7	Process8	Process9	Process10	Process11	Process12	Process13	Process14	Process15	Process16	Process17	Process18	Process19	Process20	Process21	Process22	Process23	Process24	Process25	Process26	Process27	Process28	Process29	Process30	Process31	Process32	Process33	Process34	Process35	Process36	Process37	Process38	Process39	Process40	Process41	Process42
Displacement of Tail ends	Successful rupture	1.9	0	0	0	1.3	0	0	0	0	0	0	0.6	0	0.8	2.1	0.4	0.5	0	1.1	0.5	0.1	0	1.2	0.4	0	0.6	0.5	1.5	0	0.8	0	0	0.7	0	0.8	0	0	0	0.5	0	0	0
	Tail-end retraction	0.9	0.7	0.7	3	1.2	1.8	1.2	0.5	0.3	0.6	2.2	1.4	0.6	0.9	1.4	1	1.2	1	1
	Golgi reversal	0	0.4	0	0.4	0.5	0	0	0	0	1
t test
	Successful rupture vs Tail-end retraction	Successful rupture vs Golgi reversal
P value	0.000184936	0.396245
P value summary	***	ns
Significantly difference	Yes	No

## Sheet: Figure 3
Figure 3b, 3c,3d,3e
Figure 3b	Successful rupture		Tail-end retraction		Golgi reversal			t test
Replicate	WT	xi3KO	WT	xi3KO	WT	xi3KO			Successful rupture	Tail-end retraction	Golgi reversal
1	0.672727	0.522388	0.236364	0.179104	0.090909	0.298507			WT vs xi3KO	WT vs xi3KO	WT vs xi3KO
2	0.661017	0.393939	0.186441	0.151515	0.152542	0.454545		P value	0.031005	0.101423	0.0155751
3	0.673469	0.571429	0.183673	0.114286	0.163265	0.314286		P value summary	*	ns	*
								Significantly difference	Yes	No	Yes
Figure 3c			Process1	Process2	Process3	Process4	Process5	Process6	Process7	Process8	Process9	Process10	Process11	Process12	Process13	Process14	Process15	Process16	Process17	Process18	Process19	Process20	Process21	Process22	Process23	Process24	Process25	Process26	Process27	Process28	Process29	Process30	Process31	Process32	Process33	Process34	Process35	Process36	Process37	Process38	Process39	Process40	Process41	Process42	Process43
Maximal tail length	Successful rupture	WT	1.2	1.1	0.6	1	1.5	1.7	0.9	1.3	0.8	1.2	1	1.8	0.8	1.2	1.5	1.5	1.3	0.8	1.8	1.8	2	1	1.8	2	2.8	1.7	1.9	1.9	1.6	1	1.1	1.3	3	1.4	1.4	1	1.2	0.8	0.6	0.9	2.1	1	1.9
		xi3KO	1.8	1.3	0.9	1.6	1.4	2	1.8	2.1	0.8	3	1.3	2.6	1.8	1.7	2.7	2.4	1.6	1.6	2.7	1.7	2.7	2.2	1.7	0.8	1	1.7	0.8	0.69	1.3	2.3	1.5	1.2
	Tail-end retraction	WT	0.8	1.2	1.2	0.8	1.7	2	1.1	1.5	1	1.2	1.2	1	0.7	0.7	0.7	0.9	1.4	0.7	0.6
		xi3KO	0.9	0.9	0.6	1.1	0.4	2.4	1.2	1	0.8	0.65	1	0.9	1.3
	Golgi reversal	WT	1.9	1.6	1.3	0.7	1	0.5	0.7	0.8
		xi3KO	1.1	2.3	0.9	0.7	0.8	0.6	2.1	2.6	1.5	2	1.4	0.8	0.8	0.5	0.8	1	1.2	1.7	1.8	1.4	0.7	1.2
t test
	Successful rupture	Tail-end retraction	Golgi reversal
	WT vs xi3KO	WT vs xi3KO	WT vs xi3KO
P value	0.0245482	0.686589	0.390299
P value summary	*	ns	ns
Significantly difference	Yes	No	No
Figure 3d			Process1	Process2	Process3	Process4	Process5	Process6	Process7	Process8	Process9	Process10	Process11	Process12	Process13	Process14	Process15	Process16	Process17	Process18	Process19	Process20	Process21	Process22	Process23	Process24	Process25	Process26	Process27	Process28	Process29	Process30	Process31	Process32	Process33	Process34	Process35	Process36	Process37	Process38	Process39	Process40	Process41	Process42	Process43
Displacement of Tail ends	Successful rupture	WT	0.3	0	0.7	1.5	0	0	0.5	1.5	0	0	0	0.3	0	0	0	0	0	0	0	0	0	0	0	1.3	1.6	0	0	0	2	0	0.6	0	0	0	0	0	0	0.8	0	0	0.2	0	0
		xi3KO	0.5	0.3	0.3	0	2	0	0	0	0	1.3	0	0.4	0	0	1.4	0.85	0	0	1.3	0.4	1.5	0	0	0	0	0	1	0	0	1.9	1.8	0.2
	Tail-end retraction	WT	1.8	1.8	0.8	0.8	1.5	2	1.4	0.6	1.7	2	1	1	0.7	0.7	0.7	0.9	1.6	0	0.6
		xi3KO	0.9	0.7	0.6	0.8	0.4	1.7	1.2	1	0.6	0.7	1	1.8	0.95
	Golgi reversal	WT	1	0	0	0	0	0	0	0
		xi3KO	0	0.6	0	0	0	0	0.4	2.4	0	0	0.7	0	0	0	0	0	0	0	0	0	0	0.5
t test
	Successful rupture	Tail-end retraction	Golgi reversal
	WT vs xi3KO	WT vs xi3KO	WT vs xi3KO
P value	0.131334	0.320262	0.685423
P value summary	ns	ns	ns
Significantly difference	No	No	No
Figure 3e			Process1	Process2	Process3	Process4	Process5	Process6	Process7	Process8	Process9	Process10	Process11	Process12	Process13	Process14	Process15	Process16	Process17	Process18	Process19	Process20	Process21	Process22	Process23	Process24	Process25	Process26	Process27	Process28	Process29	Process30	Process31	Process32	Process33	Process34	Process35	Process36	Process37	Process38	Process39	Process40	Process41	Process42	Process43
Tail-stretching time	Successful rupture	WT	40	35	40	45	50	30	60	45	50	10	15	20	25	25	30	30	20	45	20	45	30	30	30	25	50	40	40	50	60	30	30	15	55	60	20	25	30	25	30	15	15	30	15
		xi3KO	14	80	46	96	16	10	62	24	74	56	48	32	54	24	78	56	22	50	38	44	40	18	32	10	114	46	26	52	80	8	36	100
	Tail-end retraction	WT	5	20	20	5	15	15	25	10	15	25	20	10	20	25	50	10	30	15	5
		xi3KO	14	52	10	14	12	34	40	50	36	12	60	36	68
	Golgi reversal	WT	15	25	40	30	20	25	20	25
		xi3KO	40	46	14	60	46	56	12	58	46	76	56	56	62	30	80	40	70	36	100	30	80	52
t test
	Successful rupture	Tail-end retraction	Golgi reversal
	WT vs xi3KO	WT vs xi3KO	WT vs xi3KO
P value	0.0177757	0.0186822	0.00175951
P value summary	**	**	***
Significantly difference	Yes	Yes	Yes

## Sheet: Figure 4
Figure 4b, 4f,4g,4h,4j
Figure 4b		Cell1	Cell2	Cell3	Cell4	Cell5	Cell6	Cell7	Cell8	Cell9	Cell10		t test	P value	P value summary	Significantly difference
Pearson coeff.	Golgi	0.25	0.23	0.32	0.26	0.29	0.26	0.34	0.24	0.18	0.31		Golgi vs Dot in ROI	0.000251847	***	Yes
	Dot in ROI	0.49	0.54	0.52	0.56	0.46	0.26	0.31	0.35	0.37	0.45
Figure 4f		Process1	Process2	Process3	Process4	Process5	Process6	Process7	Process8	Process9	Process10	Process11	Process12	Process13	Process14	Process15	Process16	Process17	Process18	Process19	Process20	Process21	Process22	Process23	Process24	Process25	Process26	Process27	Process28	Process29	Process30	Process31	Process32	Process33	Process34	Process35	Process36	Process37	Process38	Process39	Process40	Process41	Process42	Process43	Process44	Process45	Process46	Process47
Maximal tail length	Tail end with CSI1	0.7	0.5	0.8	1.3	0.7	0.9	0.9	0.8	1	0.6	0.8	0.9	1.4	1.4	1.2	1.3	1.4	0.5	1.7	1.8	1.2	1.1	0.5	0.4	1.8	0.4	1.4	2.2	2.4	1.1	0.6	1.2	2.7	0.4	1.5	0.6	0.7	1.2	0.8	1.6	2.6	1.6	1.5	1	3	0.5	1.1
	Tail end without CSI1	0.3	0.6	0.8	0.5	0.7	0.5	0.9	1	0.6	0.8	0.5	0.8	1
	csi1-3	0.4	0.9	0.5	0.9	0.7	0.9	1.1	1.2	1.1	1.2	0.7	1	0.7	0.9	0.8	1.8	0.6	0.7	1.3	0.7	0.8	1	1.1	0.5	0.4	1.9	0.7	0.7	0.8	0.7	0.8	0.5	0.5	0.4	0.7
Tukey's multiple comparisons test	Mean Diff.	95% CI of diff.	P value	Significantly difference	Summary
Tail end with CSI1 vs. Tail end without CSI1	0.5419	0.1757 to 0.9080	0.0019	Yes	**
Tail end with CSI1 vs. csi1-3	0.3615	0.09515 to 0.6278	0.0048	Yes	**
Tail end without CSI1 vs. csi1-3	-0.1804	-0.5591 to 0.1984	0.4956	No	ns
Figure 4g		Process1	Process2	Process3	Process4	Process5	Process6	Process7	Process8	Process9	Process10	Process11	Process12	Process13	Process14	Process15	Process16	Process17	Process18	Process19	Process20	Process21	Process22	Process23	Process24	Process25	Process26	Process27	Process28	Process29	Process30	Process31	Process32	Process33	Process34	Process35	Process36	Process37	Process38	Process39	Process40	Process41	Process42	Process43	Process44	Process45	Process46	Process47
Displacement of Tail ends	Tail end with CSI1	0.3	0	0	0	0	0.4	0	0	0	0	0	0	0	0.3	0.8	0	0	0	0.7	0.4	0	0	0.3	0.3	0		0		1.1	0	0	0	0	0	0	0	0	0.7	0	0	0	0	0	0	0	0	0
	Tail end without CSI1	0.6	0.7	0.8	0.8	0.7	0.8	0.5	1.5	0.5	1.1	0.7	0.7	0
	csi1-3	1.2	0.5	0.7	1	0.7	1	1.5	1.7	0.7	0.7	1.1	0.4	0.5	1	1.1	1	0.5	0.4	1	1.5	0.9	0.7	0.8	1.1	0.8	0.4	3.1	0.6	0.6	0.6	0.7	0.5	0.3	0.5	0.4
Tukey's multiple comparisons test	Mean Diff.	95% CI of diff.	P value	Significantly difference	Summary
Tail end with CSI1 vs. Tail end without CSI1	-0.6053	-0.8949 to -0.3157	9.1476e-06	Yes	***
Tail end with CSI1 vs. csi1-3	-0.7558	-0.9648 to -0.5467	4e-10	Yes	***
Tail end without CSI1 vs. csi1-3	-0.1505	-0.4504 to 0.1495	0.4589	No	ns
Figure 4h		Process1	Process2	Process3	Process4	Process5	Process6	Process7	Process8	Process9	Process10	Process11	Process12	Process13	Process14	Process15	Process16	Process17	Process18	Process19	Process20	Process21	Process22	Process23	Process24	Process25	Process26	Process27	Process28	Process29	Process30	Process31	Process32	Process33	Process34	Process35	Process36	Process37	Process38	Process39	Process40	Process41	Process42	Process43	Process44	Process45	Process46	Process47
Tail-stretching time	Tail end with CSI1	42	46	22	22	30	10	12	10	22	12	6	20	44	28	40	18	6	2	62	24	24	8	20	6	10	2	34	0	20	16	8	30	18	14	6	40	2	14	34	8	40	32	22	70	4	8	20
	Tail end without CSI1	2	2	40	2	26	4	4	6	2	2	2	2	20
	csi1-3	8	4	2	6	12	8	2	10	2	10	2	16	4	2	2	4	6	12	2	2	2	12	2	2	6	10	4	2	2	10	12	4	2	2	2
Tukey's multiple comparisons test	Mean Diff.	95% CI of diff.	P value	Significantly difference	Summary
Tail end with CSI1 vs. Tail end without CSI1	12.88	4.239 to 21.52	0.0017	Yes	**
Tail end with CSI1 vs. csi1-3	16.37	10.30 to 22.43	1.43e-08	Yes	***
Tail end without CSI1 vs. csi1-3	3.489	-5.295 to 12.27	0.6131	No	ns
Figure 4j		Cell1	Cell2	Cell3	Cell4	Cell5	Cell6	Cell7	Cell8	Cell9	Cell10	Cell11	Cell12	Cell13		t test	P value	P value summary	Significantly difference
SmaCC/MASC density	WT	5.13	2.34	3.11	6.13	4.85	8.83	3.86	3.6	7.82	6.19	3.65	5.05			WT vs csi1-3	2.26304e-09	***	Yes
	csi1-3	0	0	0	0	0	0	0	0	0	0	0	0	0

## Sheet: Figure 5
Figure 5b, 5d
Figure 5d		Cell1	Cell2	Cell3	Cell4	Cell5	Cell6	Cell7	Cell8	Cell9	Cell10	Cell11	Cell12	Cell13	Cell14	Cell15	Cell16
SmaCC/MASC density	WT	8.27	14.36	20.81	16.41	21.2	12.56	8.97	10.86	14.22	18.42	16.09	14.74	15.97	19.41	13.3	10.72			t test	P value	P value summary	Significantly difference
	stl1-1stl2-2	6.72	6.85	3.42	4.33	10.11	4.57	3.96	3.79	6.54	9.28	13.28	5.91	6.34	13.46	10.45	9.13706			WT vs stl1-1stl2-2	2.54616e-06	***	Yes
Figure 5f		Cell1	Cell2	Cell3	Cell4	Cell5	Cell6	Cell7	Cell8	Cell9	Cell10		t test	P value	P value summary	Significantly difference
CSC density	WT	1.14815	1.06299	1.25581	1.43636	1.15165	1.41538	1.23529	1.42982	1.5	1.26984		WT vs stl1-1stl2-2	1.08488e-10	***	Yes
	stl1-1stl2-2	0.280788	0.363636	0.408759	0.767442	0.447154	0.411392	0.486726	0.533333	0.538462	0.387931
Figure 5h		Cell1	Cell2	Cell3	Cell4	Cell5	Cell6	Cell7	Cell8	Cell9	Cell10	Cell11	Cell12		t test	P value	P value summary	Significantly difference
CSC density	WT	1.02254	1.04762	1.25366	1.30271	1.25667	1.22078	1.15775	1.398	1.06098	1.18911	1.154	1.18762		WT vs csi1-3	1.04618e-11	***	Yes
	csi1-3	0.322857	0.496815	0.583851	0.456853	0.444444	0.454545	0.783133	0.355932	0.181684	0.299401	0.437952
Figure 5j		Cell1	Cell2	Cell3	Cell4	Cell5	Cell6	Cell7	Cell8	Cell9	Cell10	Cell11	Cell12	Cell13	Cell14		t test	P value	P value summary	Significantly difference
SmaCC/MASC density	WT	1	0.961538	0.374532	0.595238	1.33779	0.952381	0.959233	3.125	1.71821	1.86667	2.75862	5.2356	0.380228	2.7972		WT vs xi3KO	9.13722e-15	***	Yes
	xi3KO	16.0819	15.2866	18.1979	23.8764	18.7135	17.5953	26.3204	24	19.2803	19.3023	24					mock vs PBP	2.79089e-11	***	Yes
	mock	0.763359	1.83486	0.266667	0.8	1.1236	0.692042	0.527704	0.229358	0.12521	0.255754	0.409836
	PBP	18.7648	13.6	19.1111	18.6858	13.1965	11.745	22.9358	10.7817	12.9676	19.4373	14.4555	21.8254

## Sheet: Supplementary Figure 1
Supplementary Figure 1d		Seedling1	Seedling2	Seedling3	Seedling4	Seedling5	Seedling6	Seedling7	Seedling8	Seedling9	Seedling10	Seedling11	Seedling12	Seedling13	Seedling14	Seedling15	Seedling16	Seedling17	Seedling18	Seedling19	Seedling20	Seedling21	Seedling22	Seedling23	Seedling24	Seedling25	Seedling26	Seedling27	Seedling28	Seedling29	Seedling30	Seedling31	Seedling32	Seedling33	Seedling34	Seedling35	Seedling36	Seedling37	Seedling38	Seedling39	Seedling40	Seedling41	Seedling42	Seedling43	Seedling44	Seedling45	Seedling46	Seedling47	Seedling48
Hypocotyl length	Col-0	0.522	0.405	0.423	0.526	0.428	0.486	0.514	0.59	0.393	0.487	0.53	0.577	0.442	0.512	0.55	0.513	0.573	0.539	0.469	0.584	0.436	0.415	0.489	0.437	0.437	0.517	0.599	0.453	0.471	0.477	0.542	0.557	0.564	0.46	0.479	0.537	0.466	0.512	0.471	0.516	0.457	0.446	0.482	0.453	0.458	0.415	0.422	0.5
	stl1-1stl2-2	0.373	0.364	0.32	0.352	0.319	0.405	0.299	0.329	0.371	0.292	0.343	0.406	0.375	0.297	0.306	0.347	0.377	0.313	0.371	0.358	0.327	0.355	0.354	0.376	0.283	0.29	0.325	0.426	0.327	0.311	0.347	0.337	0.365	0.233	0.304	0.296	0.336	0.234	0.322	0.335	0.361	0.292	0.322	0.388	0.277	0.363	0.339	0.363
	stl1-2stl2-1	0.182	0.369	0.336	0.262	0.391	0.222	0.334	0.292	0.241	0.341	0.32	0.31	0.363	0.301	0.358	0.214	0.381	0.286	0.303	0.253	0.312	0.289	0.312	0.31	0.291	0.289	0.343	0.402	0.336	0.279	0.311	0.358	0.358	0.298	0.335	0.363	0.415	0.302	0.244	0.302	0.297	0.378	0.345	0.312	0.38	0.321	0.377	0.314
	pSTL2:GFP-STL2	0.404	0.463	0.406	0.462	0.427	0.45	0.497	0.556	0.541	0.5	0.413	0.437	0.476	0.391	0.522	0.515	0.573	0.525	0.48	0.599	0.464	0.414	0.455	0.411	0.516	0.55	0.403	0.384	0.392	0.422	0.574	0.474	0.466	0.392	0.559	0.459	0.511	0.468	0.427	0.438	0.41	0.641	0.433	0.452	0.479
	t test	P value	P value summary	Significantly difference
	Col-0 vs stl1-1stl2-2	1.82106e-31	***	Yes
	Col-0 vs stl1-2stl2-1	2.91183e-29	***	Yes
	Col-0 vs pSTL2:GFP-STL2	0.128654	ns	No
[truncated: 10 more columns]

## Sheet: Supplementary Figure 2
Supplementary Figure 2c			Cell1	Cell2	Cell3	Cell4	Cell5	Cell6	Cell7	Cell8	Cell9	Cell10	Cell11	Cell12
Pearson coeff.	mock	Golgi	0.6	0.82	0.9	0.78	0.78	0.85	0.85	0.8	0.82	0.7
		Dot in ROI	0.2	0.21	0.35	0.1	0.35	0.35	0.3	0.2	0.18	0.21
	Isoxaben	Golgi	0.93	0.78	0.73	0.74	0.78	0.8	0.78	0.76	0.81	0.73	0.76	0.77
		Dot in ROI	0.1	0.18	0.16	0.17	0.15	0.12	0.16	0.06	0.04	0.07	0.06	0.03
t test
	mock	Isoxaben
	Golgi vs Dot in ROI	Golgi vs Dot in ROI
P value	3.3939e-11	1.78438e-19
P value summary	***	***
Significantly difference	Yes	Yes

## Sheet: Supplementary Figure 3
Supplementary Figure 3c		Ave.	S.D.	Cell1	Cell2	Cell3	Cell4	Cell5	Cell6	Cell7	Cell8	Cell9	Cell10
Pearson coeff.	Golgi	0.2735	0.0415963	0.24	0.19	0.32	0.33	0.26	0.25	0.265	0.26	0.3	0.32
	Dot in ROI	0.04	0.0154919	0.07	0.04	0.06	0.02	0.02	0.03	0.04	0.03	0.05	0.04

## Sheet: Supplementary Figure 4
Supplementary Figure 4b,4f
Supplementary Figure 4b			Cell1	Cell2	Cell3	Cell4	Cell5	Cell6	Cell7	Cell8	Cell9	Cell10
Golgi	Pearson coeff.		0.85	0.84	0.76	0.81	0.85	0.77	0.75	0.83	0.82	0.81
	Mander’s coeff.	STL2/CesA6	0.8	0.85	0.81	0.79	0.76	0.68	0.73	0.84	0.79	0.88
		CesA6/STL2	0.79	0.8	0.728	0.8	0.7	0.59	0.8	0.83	0.81	0.91
Dot in ROI	Pearson coeff.		0.31	0.3	0.15	0.42	0.21	0.38	0.39	0.26	0.31	0.29
	Mander’s coeff.	STL2/CesA6	0.31	0.274	0.23	0.39	0.18	0.37	0.2	0.38	0.363	0.34
		CesA6/STL2	0.21	0.158	0.13	0.18	0.1	0.15	0.12	0.085	0.275	0.2
t test
	Golgi Mander’s coeff.	Dot in ROI Mander’s coeff.
	STL2/CesA6 vs CesA6/STL2	STL2/CesA6 vs CesA6/STL2
P value	0.608259	0.00019274
P value summary	ns	***
Significantly difference	No	Yes
Supplementary Figure 4f			Cell1	Cell2	Cell3	Cell4	Cell5	Cell6	Cell7	Cell8	Cell9	Cell10
Golgi	Pearson coeff.		0.81	0.8	0.84	0.87	0.79	0.81	0.84	0.78	0.86	0.88
	Mander’s coeff.	STL2/CesA6	0.72	0.8	0.74	0.76	0.77	0.81	0.79	0.71	0.68	0.8
		CesA6/STL2	0.67	0.81	0.8	0.73	0.73	0.7	0.68	0.66	0.68	0.75
Dot in ROI	Pearson coeff.		0.45	0.65	0.54	0.6	0.51	0.48	0.66	0.5	0.43	0.48
	Mander’s coeff.	STL2/CesA6	0.3	0.61	0.54	0.6	0.45	0.46	0.5	0.45	0.4	0.4
		CesA6/STL2	0.25	0.51	0.36	0.4	0.35	0.28	0.45	0.3	0.28	0.32
t test
	Golgi Mander’s coeff.	Dot in ROI Mander’s coeff.
	STL2/CesA6 vs CesA6/STL2	STL2/CesA6 vs CesA6/STL2
P value	0.107171	0.00716072
P value summary	ns	**
Significantly difference	No	Yes

## Sheet: Supplementary Figure 5 
Supplementary Figure 5a,5c,5d,5e,5f,5g
Supplementary Figure 5a		1	2	3	4	5	6	7	8	9	10	11	12	13	14	15	16	17	18	19	20	21	22	23	24	25	26	27	28	29	30	31	32	33	34	35	36	37	38	39	40	41	42	43	44	45	46	47	48
Velocity of Golgi	WT	0.24	0.36	0.28	0.18	0.1	0.02	0.09	0.07	0.46	0.05	0.35	0.11	0.42	0.1	0.11	0.39	0.39	0.07	0.44	1.3	0.32	0.44	0.36	0.1	0.1	0.12	0.22	0.4	0.06	0.08	0.36	0.33	0.26	0.4	0.32	0.43	0.48	0.15	0.34	0.03	0.2	0.05	0.11	0.27	0.4	0.48	0.21	0.49
	xi3KO	0.07	0.14	0.05	0.2	0.05	0.12	0.03	0.1	0.12	0.18	0.19	0.15	0.19	0.2	0.11	0.12	0.15	0.1	0.13	0.09	0.12	0.15	0.03	0.06	0.15	0	0.14	0	0.09	0	0.06	0.19	0.04	0.05	0.07	0.16	0.15	0.07	0	0.05	0.01	0.03	0.08	0.1	0.18	0.06	0.12	0.07
	mock	0.12	0.05	0.22	0.36	0.4	0.11	0.18	0.41	0.46	0.08	0.05	0.36	0.26	0.27	0.19	0.34	0.15	0.2	0.22	0.29	0.37	0.12	0.04	0.46	0.2	0.05	0.22	0.43	0.2	0.13	0.38	0.27	0.19	0.49	0.36	0.24	0.32	0.21	0.22	0.45	0.2	0.36	0.47	0.3	0.19	0.37	0.03	0.48
	PBP	0.09	0.02	0.07	0.04	0.01	0.01	0.06	0.1	0.06	0.08	0.1	0.1	0.05	0.08	0.03	0.04	0.09	0.08	0.04	0.05	0.01	0	0.08	0.06	0	0.03	0.09	0.05	0.01	0.09	0.04	0.01	0.09	0.1	0.03	0.04	0.06	0.05	0.02	0.09	0.06	0	0.03	0.09	0.08	0.03	0.08	0.02
t test
	WT vs xi3KO	mock vs PBP
P value	4.44494e-19	6.53313e-35
P value summary	***	***
Significantly difference	Yes	Yes
Supplementary Figure 5b			Process1	Process2	Process3	Process4	Process5	Process6	Process7	Process8	Process9	Process10	Process11	Process12	Process13	Process14	Process15	Process16	Process17	Process18	Process19	Process20	Process21	Process22	Process23	Process24	Process25	Process26	Process27	Process28	Process29	Process30	Process31	Process32	Process33	Process34	Process35	Process36	Process37	Process38	Process39	Process40	Process41	Process42	Process43
Velocity tail-stretching	Successful rupture	WT	0.12	0.04	0.05	0.1	0.068	0.09	0.086667	0.16	0.24	0.2	0.06	0.08	0.12	0.073333	0.15	0.1	0.36	0.26	0.053333	0.18	0.12	0.1	0.1	0.12	0.2	0.07	0.136	0.056667	0.063333	0.126667	0.08	0.13	0.14	0.066667	0.22	0.1	0.12	0.08	0.04	0.09	0.42	0.38	0.25
		xi3KO	0.15	0.040625	0.0375	0.022222	0.116667	0.027778	0.0375	0.15	0.019048	0.15	0.1625	0.1	0.034615	0.121429	0.122727	0.063158	0.044444	0.061538	0.05625	0.065385	0.075	0.1375	0.085	0.038636	0.1	0.08	0.008929	0.018158	0.046429	0.035714	0.1	0.16
		mock	0.22	0.03	0.04	0.13	0.06	0.05	0.08	0.17	0.12	0.11	0.1	0.11	0.42	0.04	0.4	0.27	0.08	0.08	0.1	0.26	0.23	0.09	0.09	0.16	0.11	0.3	0.06	0.52	0.28	0.11	0.2	0.24	0.09	0.06	0.09	0.21	0.07	0.08	0.08
		PBP	0.02	0.02	0.14	0.23	0.04	0.02	0.16	0.01	0.09	0.15	0.24	0.07	0.08	0.56	0.06	0.07	0.05	0.09	0.11	0.06	0.05	0.03	0.02	0.02	0.05	0.03	0.02	0.02	0.02	0.02	0.02	0.04	0.08	0.02	0.03	0.05	0.03	0.08	0.07	0.03
t test
	WT vs xi3KO	mock vs PBP
P value	0.00230572	0.00164303
P value summary	***	***
Significantly difference	Yes	Yes
Supplementary Figure 5d	Successful rupture		Tail-end retraction		Golgi reversal			t test
Replicate	mock	PBP	mock	PBP	mock	PBP			Successful rupture	Tail-end retraction	Golgi reversal
1	0.552632	0.54902	0.263158	0.078431	0.157895	0.372549			mock vs PBP	mock vs PBP	mock vs PBP
2	0.869565	0.421053	0.086957	0.131579	0.043478	0.447368		P value	0.076685	0.573335	0.042047
3	0.674419	0.351852	0.023256	0.018519	0.302326	0.62963		P value summary	ns	ns	*
								Significantly difference	No	No	Yes
Supplementary Figure 5e			Process1	Process2	Process3	Process4	Process5	Process6	Process7	Process8	Process9	Process10	Process11	Process12	Process13	Process14	Process15	Process16	Process17	Process18	Process19	Process20	Process21	Process22	Process23	Process24	Process25	Process26	Process27	Process28	Process29	Process30	Process31	Process32	Process33	Process34	Process35	Process36	Process37	Process38	Process39	Process40
Maximal tail length	Successful rupture	mock	1.1	1.2	0.9	2	1.9	1.9	3	1.8	1.7	2.4	2.1	1.7	2.1	1.5	2	2.7	2.4	1.5	1.9	2.6	1.5	1.3	1.3	1.6	1.1	1.5	3.2	2.3	2.6	1.4	2.8	5	2.4	0.9	1.5	2.2	2.1	1.8	2
		PBP	1.8	1.4	2.8	4.6	0.6	0.8	0.7	0.6	4.5	3.7	2.4	7.6	2.8	9.9	6	7.4	3.1	3	5.1	1.3	1.1	1.6	5.8	2	2.5	2.3	5	3.3	3.7	6.8	5.9	7.8	3.6	3.4	4.1	3.3	3.3	6.7	2.7	5.2
	Tail-end retraction	mock	1.1	1.5	0.6	2.1	0.9	1.1	1	2.7	1	0.6	0.9	2.5
		PBP	0.6	1.6	2.2	1.6	0.7	2	4	1	3	2.1
	Golgi reversal	mock	1.4	0.6	2.4	2.2	1.2	2.1	1	1.3	0.9	1.1	1.4	2	1
		PBP	1.2	1.4	1.1	0.9	0.7	1	1.6	0.7	1	2.3	0.65	2.3	1.2	4.7	1.2	2.5	2.8	2	1.7	0.8	2.6	1.9	1.5	2.7	1.8	2.1	1.6	2.5	1.6	1.6	1	4.7	2	1.9	1.9
t test
	Successful rupture	Tail-end retraction	Golgi reversal
	mock vs PBP	mock vs PBP	mock vs PBP
P value	1.20877e-05	0.162518	0.189117
P value summary	***	ns	ns
Significantly difference	Yes	No	No
Supplementary Figure 5f			Process1	Process2	Process3	Process4	Process5	Process6	Process7	Process8	Process9	Process10	Process11	Process12	Process13	Process14	Process15	Process16	Process17	Process18	Process19	Process20	Process21	Process22	Process23	Process24	Process25	Process26	Process27	Process28	Process29	Process30	Process31	Process32	Process33	Process34	Process35	Process36	Process37	Process38	Process39	Process40
Displacement of Tail ends	Successful rupture	mock	0	0	0	0	2.5	1.5	4.4	0	1.1	1.6	2.2	0	0	0.6	0.7	2.9	0	0	0	0.8	0	0	0	0	0	0	0	0	0.6	0	0	0.6	0	0	0.7	0.2	0	0	0
		PBP	1.2	2.5	0	9.5	0	0.2	0.9	0.8	0	1	0.2	4	0	0	4	1.5	0	0	0	0	1.7	0	1	0	0	0.7	0	1	1.6	1.4	1.1	2.7	0	1.5	0	1.3	0.7	1.1	1.6	0
	Tail-end retraction	mock	1.9	1	2.1	0.9	2	0.9	1	1	1.3	1	0.6	2.3
		PBP	0.8	0.7	4	3.5	1	3	1.6	1.6	2	1.6
	Golgi reversal	mock	0	0	0	0	0	0	0	0	0	0	0	0	0
		PBP	0	0	0	0	0	0.7	0	0	0.8	1.1	0	0	0	0	0.4	0	0	0	0	1	0	0	0	0	0	0	0	0	0	0	0	0	0	0.2	1.5
t test
	Successful rupture	Tail-end retraction	Golgi reversal
	mock vs PBP	mock vs PBP	mock vs PBP
P value	0.081752	0.10172	0.129847
P value summary	ns	ns	ns
Significantly difference	No	No	No
Supplementary Figure 5g			Process1	Process2	Process3	Process4	Process5	Process6	Process7	Process8	Process9	Process10	Process11	Process12	Process13	Process14	Process15	Process16	Process17	Process18	Process19	Process20	Process21	Process22	Process23	Process24	Process25	Process26	Process27	Process28	Process29	Process30	Process31	Process32	Process33	Process34	Process35	Process36	Process37	Process38	Process39	Process40
Tail-stretching time	Successful rupture	mock	5	50	30	20	35	40	45	50	30	25	20	20	10	65	5	10	30	30	20	15	20	20	20	20	10	35	30	45	5	10	30	20	15	25	50	30	25	30	50
		PBP	75	50	20	25	10	5	30	60	25	45	10	125	20	50	105	105	40	15	90	10	15	10	140	50	125	125	80	55	35	70	20	45	145	140	75	85	140	75	85	30
	Tail-end retraction	mock	5	5	25	5	5	5	5	5	5	5	5	5
		PBP	10	40	10	25	35	20	15	30	35	155
	Golgi reversal	mock	35	20	15	15	20	20	20	30	35	20	55	30	35
		PBP	30	25	25	20	15	50	15	20	30	30	10	15	50	30	85	65	25	20	50	80	100	25	65	25	50	100	160	40	200	55	120	80	70	100	50
t test
	Successful rupture	Tail-end retraction	Golgi reversal
	mock vs PBP	mock vs PBP	mock vs PBP
P value	1.03968e-05	0.0485738	0.000889141
P value summary	***	*	***
Significantly difference	Yes	Yes	Yes
[truncated: 58 more columns]
